# Supplementary material for: Effects of Fungicides and Nontarget Pesticides on Accumulation of the Mycotoxin Deoxynivlenol in Wheat
Source: Toxics. 2023 Sep 10;11(9):768. doi: 10.3390/toxics11090768 (PMC10535342; doi:10.3390/toxics11090768)
Supplement: Supplementary file 1 [file toxics-11-00768-s001.zip]

Archive with 2 entries (2 files):
- Supplementary Material 1.pdf
- Supplementary Material-Tables.pdf
